# Supplementary material for: Assessment and Monitoring of the Quality of Clinical Pathways in Patients with Depressive Disorders: Results from a Multiregional Italian Investigation on Mental Health Care Quality (the QUADIM Project)
Source: J Clin Med. 2023 May 5;12(9):3297. doi: 10.3390/jcm12093297 (PMC10179491; doi:10.3390/jcm12093297)
Supplement: Supplementary file 1 [file jcm-12-03297-s001.zip]

Archive with 1 entries (1 files):
- jcm-2357654-supplementary.pdf
